# Supplementary material for: Characterization of PR-Cre Activity in the Testis and Its Application Reveals BRG1 Is Dispensable in Adult Leydig Cells
Source: Biomolecules. 2026 May 31;16(6):816. doi: 10.3390/biom16060816 (PMC13297161; doi:10.3390/biom16060816)
Supplement: Supplementary file 1 [file biomolecules-16-00816-s001.zip]

Archive with 1 entries (1 files):
- biomolecules-4313074-supplementary.pdf
